# Supplementary material for: Diagnostic performance of eNose technology in detecting colorectal cancer recurrence: A prospective evaluation
Source: PLoS One. 2026 Jan 7;21(1):e0340276. doi: 10.1371/journal.pone.0340276 (PMC12779126; doi:10.1371/journal.pone.0340276)
Supplement: S1 Dataset — (XLSX) [file pone.0340276.s002.xlsx]

## Sheet: Data
Scatter Data				Threshold : -0.63	Undet% : 0.00	Likely% : 0.00
ID	Time	Target	Nr	Pos	Neg	Other
IF006@EASIER study [19585]	2020-08-21 09:08:00	P	1	-0.282						Legenda
IF087@EASIER study [19590]	2020-08-24 09:11:00	N	2		-0.744					P	positive for recuurence in training set
IF049@EASIER study [19596]	2020-08-25 09:22:00	N	3		-0.7					pB	positive for recurrence in test set
IF097@EASIER study [19642]	2020-08-31 16:46:00	N	4		-0.296					N	negative for recurrence in traing set
IF007@EASIER study [19665]	2020-09-02 09:39:00	N	5		-0.716					nB	negative for recurrence in test set
IF108@EASIER study [19789]	2020-09-17 12:09:00	N	6		-0.426
IF043@EASIER study [19816]	2020-09-21 10:06:00	N	7		-0.552
IF050@EASIER study [19835]	2020-09-22 10:32:00	N	8		-0.372
IF011@EASIER study [19863]	2020-09-24 10:43:00	N	9		-0.394
IF009@EASIER study [19903]	2020-09-29 10:16:00	N	10		-0.318
iF141@EASIER study [19986]	2020-10-07 10:37:00	N	11		-0.698
IF010@EASIER study [20007]	2020-10-08 13:41:00	N	12		-0.504
IF089@EASIER study [20054]	2020-10-13 11:31:00	N	13		-0.554
IF156@EASIER study [20081]	2020-10-14 10:27:00	N	14		-0.094
IF157@EASIER study [20083]	2020-10-14 11:36:00	N	15		-0.604
IF024@EASIER study [20217]	2020-10-22 11:44:00	N	16		-0.852
IF013@EASIER study [20286]	2020-10-29 08:55:00	N	17		-0.582
IF169@EASIER study [20307]	2020-10-30 09:34:00	P	18	-0.062
IF158@EASIER study [20315]	2020-10-30 11:35:00	N	19		-0.264
IF149@EASIER study [20322]	2020-11-02 09:07:00	N	20		-0.624
IF163@EASIER study [20356]	2020-11-04 09:06:00	N	21		-0.518
IF062@EASIER study [20371]	2020-11-04 13:30:00	N	22		-0.65
IF002@EASIER study [20374]	2020-11-04 14:07:00	N	23		-0.886
IF020@EASIER study [20392]	2020-11-05 09:17:00	N	24		-0.614
IF131@EASIER study [20450]	2020-11-09 09:02:00	N	25		-0.782
IF085@EASIER study [20452]	2020-11-09 09:32:00	N	26		-0.538
IF171@EASIER study [20454]	2020-11-09 10:42:00	N	27		-0.076
IF126@EASIER study [20607]	2020-11-18 09:32:00	N	28		-0.784
If178@EASIER study [20800]	2020-11-27 11:32:00	N	29		-0.776
IF201@EASIER study [20807]	2020-11-27 14:38:00	N	30		-0.02
IF019@EASIER study [20873]	2020-11-30 11:12:00	N	31		-0.9
IF003@EASIER study [20916]	2020-12-01 10:40:00	N	32		-0.84
IF094@EASIER study [20927]	2020-12-01 11:52:00	N	33		-0.498
If017@EASIER study [20967]	2020-12-02 10:58:00	N	34		-0.664
IF068@EASIER study [21069]	2020-12-04 09:33:00	N	35		-0.904
IF170@EASIER study [21083]	2020-12-04 13:28:00	N	36		-0.708
IF095@EASIER study [21145]	2020-12-07 09:16:00	N	37		-0.66
IF070@EASIER study [21157]	2020-12-07 10:35:00	N	38		-0.776
If196@EASIER study [21246]	2020-12-09 09:08:00	N	39		-0.882
If190@EASIER study [21254]	2020-12-09 10:01:00	N	40		-0.88
IF189@EASIER study [21311]	2020-12-10 09:27:00	N	41		-0.542
IF101@EASIER study [22015]	2020-12-21 10:29:00	N	42		-0.65
IF021@EASIER study [22021]	2020-12-21 11:03:00	N	43		-0.892
IF098@EASIER study [22436]	2020-12-30 15:01:00	N	44		-0.848
IF114@EASIER study [22564]	2021-01-05 10:39:00	N	45		-0.856
If042@EASIER study [22624]	2021-01-06 10:00:00	N	46		-0.53
If025@EASIER study [22634]	2021-01-06 11:05:00	N	47		-0.762
If092@EASIER study [22641]	2021-01-06 11:35:00	N	48		-0.788
IF102@EASIER study [22688]	2021-01-07 09:08:00	N	49		-0.836
IF022@EASIER study [22777]	2021-01-08 10:07:00	N	50		-0.422
IF168@EASIER study [23239]	2021-01-18 10:40:00	N	51		-0.506
If054@EASIER study [23393]	2021-01-20 09:33:00	N	52		-0.744
IF167@EASIER study [23476]	2021-01-21 08:58:00	N	53		-0.852
IF103@EASIER study [23492]	2021-01-21 10:06:00	N	54		-0.88
IF033@EASIER study [23658]	2021-01-25 10:04:00	N	55		-0.934
IF229@EASIER study [23753]	2021-01-26 11:00:00	N	56		-0.918
IF212@EASIER study [23879]	2021-01-28 09:04:00	N	57		-0.83
IF032@EASIER study [23890]	2021-01-28 10:02:00	N	58		-0.654
IF057@EASIER study [23905]	2021-01-28 11:20:00	N	59		-0.918
If117@EASIER study [24052]	2021-02-01 11:15:00	N	60		-0.828
If065@EASIER study [24054]	2021-02-01 11:49:00	N	61		-0.632
IF198@EASIER study [24151]	2021-02-03 10:39:00	N	62		-0.894
IF246@EASIER study [24169]	2021-02-03 16:01:00	P	63	-0.814
IF091@EASIER study [24191]	2021-02-04 10:08:00	N	64		-0.586
IF241@EASIER study [24276]	2021-02-08 09:36:00	N	65		-0.778
IF135@EASIER study [24282]	2021-02-08 11:08:00	N	66		-0.482
IF243@EASIER study [24434]	2021-02-10 14:07:00	P	67	0.714
IF076@EASIER study [24460]	2021-02-11 09:05:00	N	68		-0.808
IF136@EASIER study [24574]	2021-02-15 09:03:00	N	69		-0.838
IF195@EASIER study [24705]	2021-02-17 09:32:00	N	70		-0.818
IF067@EASIER study [24821]	2021-02-19 10:02:00	N	71		-0.662
IF082@EASIER study [24907]	2021-02-22 11:16:00	N	72		-0.638
IF186@EASIER study [25080]	2021-02-25 09:06:00	N	73		-0.748
IF037@EASIER study [25108]	2021-02-25 10:41:00	N	74		-0.584
IF240@EASIER study [25178]	2021-03-01 09:11:00	N	75		-0.82
IF113@EASIER study [25188]	2021-03-01 09:39:00	N	76		-0.816
IF084@EASIER study [25259]	2021-03-02 09:56:00	N	77		-0.874
IF153@EASIER study [25368]	2021-03-04 08:57:00	N	78		-0.866
IF152@EASIER study [25424]	2021-03-05 09:33:00	N	79		-0.736
IF146@EASIER study [25438]	2021-03-05 11:13:00	N	80		-0.372
IF100@EASIER study [25445]	2021-03-05 11:37:00	N	81		-0.712
IF208@EASIER study [25511]	2021-03-08 11:08:00	N	82		-0.774
IF210@EASIER study [25581]	2021-03-09 10:47:00	N	83		-0.732
IF072@EASIER study [25596]	2021-03-09 15:12:00	N	84		-0.748
IF090@EASIER study [25695]	2021-03-11 10:08:00	N	85		-0.574
IF056@EASIER study [25747]	2021-03-12 09:02:00	P	86	-0.094
IF180@EASIER study [25764]	2021-03-12 10:37:00	N	87		-0.88
IF048@EASIER study [25810]	2021-03-15 09:26:00	N	88		-0.712
IF233@EASIER study [26003]	2021-03-19 09:09:00	N	89		-0.8
IF245@EASIER study [26016]	2021-03-19 11:12:00	N	90		-0.82
IF119@EASIER study [26172]	2021-03-24 09:03:00	N	91		-0.716
IF134@EASIER study [26704]	2021-04-07 10:03:00	N	92		-0.736
IF130@EASIER study [26715]	2021-04-07 10:57:00	N	93		-0.872
IF143@EASIER study [26810]	2021-04-09 09:12:00	N	94		-0.756
IF073@EASIER study [26854]	2021-04-12 09:07:00	N	95		-0.546
IF132@EASIER study [26868]	2021-04-12 10:34:00	N	96		-0.752
IF281@EASIER study [26972]	2021-04-14 10:07:00	N	97		-0.922
IF250@EASIER study [27084]	2021-04-16 10:38:00	N	98		-0.78
If150@EASIER study [27124]	2021-04-19 09:56:00	N	99		-0.92
IF110@EASIER study [27375]	2021-04-26 09:04:00	N	100		-0.638
IF207@EASIER study [27563]	2021-05-03 12:02:00	N	101		-0.848
IF234@EASIER study [27704]	2021-05-07 09:44:00	N	102		-0.838
IF224@EASIER study [27851]	2021-05-14 09:38:00	N	103		-0.742
IF216@EASIER study [28004]	2021-05-20 09:17:00	N	104		-0.342
IF242@EASIER study [28016]	2021-05-20 10:49:00	P	105	-0.648
IF197@EASIER study [28055]	2021-05-21 10:39:00	N	106		-0.816
IF052@EASIER study [28086]	2021-05-25 11:41:00	N	107		-0.356
IF228@EASIER study [28113]	2021-05-26 10:35:00	N	108		-0.572
IF221@EASIER study [28164]	2021-05-27 11:23:00	N	109		-0.63
IF231@EASIER study [28194]	2021-05-28 10:39:00	N	110		-0.9
IF236@EASIER study [28230]	2021-05-31 10:00:00	N	111		-0.97
IF023@EASIER study [28234]	2021-05-31 10:45:00	N	112		-0.968
IF016@EASIER study [28238]	2021-05-31 11:15:00	N	113		-0.916
IF112@EASIER study [28240]	2021-05-31 12:01:00	N	114		-0.502
IF226@EASIER study [28318]	2021-06-02 14:38:00	N	115		-0.866
If244@EASIER study [28378]	2021-06-04 09:02:00	N	116		-0.63
IF218@EASIER study [28427]	2021-06-07 10:56:00	N	117		-0.918
IF235@EASIER study [28505]	2021-06-09 11:33:00	N	118		-0.784
IF219@EASIER study [28537]	2021-06-10 11:24:00	N	119		-0.63
IF227@EASIER study [28654]	2021-06-16 15:21:00	N	120		-0.956
IF259@EASIER study [28685]	2021-06-18 09:11:00	N	121		-0.866
IF256@EASIER study [28766]	2021-06-24 09:06:00	N	122		-0.492
IF283@EASIER study [28814]	2021-06-28 09:29:00	N	123		-0.484
IF035@EASIER study [28914]	2021-07-02 09:10:00	N	124		-0.888
IF273@EASIER study [28948]	2021-07-05 11:48:00	N	125		-0.828
If248@EASIER study [29036]	2021-07-09 10:26:00	N	126		-0.264
IF164@EASIER study [29052]	2021-07-12 09:10:00	N	127		-0.824
IF184@EASIER study [29058]	2021-07-12 10:59:00	N	128		-0.25
IF015@EASIER study [29138]	2021-07-15 11:03:00	N	129		-0.54
IF014@EASIER study [29186]	2021-07-19 09:26:00	N	130		-0.562
IF181@EASIER study [29195]	2021-07-19 12:28:00	N	131		-0.46
IF213@EASIER study [29236]	2021-07-21 09:00:00	N	132		-0.46
IF139@EASIER study [29265]	2021-07-22 10:19:00	N	133		-0.764
IF055@EASIER study [29303]	2021-07-26 10:39:00	N	134		-0.922
IF239@EASIER study [29317]	2021-07-27 08:57:00	N	135		-0.55
IF059@EASIER study [29335]	2021-07-28 09:52:00	P	136	0.59
IF161@EASIER study [29412]	2021-08-04 10:49:00	N	137		-0.558
IF271@EASIER study [29414]	2021-08-04 11:13:00	N	138		-0.83
IF040@EASIER study [29455]	2021-08-06 10:31:00	N	139		-0.468
IF077@EASIER study [29491]	2021-08-10 10:39:00	N	140		-0.714
IF254@EASIER study [29496]	2021-08-10 11:40:00	N	141		-0.806
IF252@EASIER study [29545]	2021-08-13 10:32:00	N	142		-0.394
IF264@EASIER study [29560]	2021-08-16 11:10:00	N	143		-0.48
IF225@EASIER study [29596]	2021-08-18 09:45:00	N	144		-0.5
IF279@EASIER study [29636]	2021-08-23 11:16:00	N	145		-0.536
IF324@EASIER study [29655]	2021-08-24 11:51:00	P	146	-0.092
IF304@EASIER study [29790]	2021-09-02 08:53:00	N	147		-0.498
IF298@EASIER study [29866]	2021-09-08 11:18:00	N	148		-0.668
IF277@EASIER study [30103]	2021-09-20 09:11:00	N	149		-0.692
IF278@EASIER study [30324]	2021-09-28 09:12:00	N	150		-0.756
IF342@EASIER study [30346]	2021-09-29 10:04:00	P	151	-0.324
IF285@EASIER study [30349]	2021-09-29 10:58:00	N	152		-0.214
IF287@EASIER study [30358]	2021-09-29 15:08:00	N	153		-0.602
IF272@EASIER study [30413]	2021-10-04 10:06:00	N	154		-0.528
IF266@EASIER study [30416]	2021-10-04 11:04:00	N	155		-0.834
IF118@EASIER study [30487]	2021-10-06 13:58:00	N	156		-0.022
IF249@EASIER study [30690]	2021-10-15 10:30:00	N	157		-0.766
If290@EASIER study [30988]	2021-10-27 14:15:00	N	158		-0.494
IF305@EASIER study [31472]	2021-11-15 11:27:00	N	159		-0.726
IF194@EASIER study [31561]	2021-11-18 11:39:00	N	160		-0.806
IF301@EASIER study [31593]	2021-11-19 10:58:00	N	161		-0.388
IF204@EASIER study [31616]	2021-11-22 09:29:00	N	162		-0.848
IF051@EASIER study [31674]	2021-11-24 13:40:00	N	163		-0.59
IF029@EASIER study [31793]	2021-12-01 11:06:00	P	164	0.352
IF350@EASIER study [31851]	2021-12-03 08:56:00	N	165		-0.61
IF202@EASIER study [32020]	2021-12-08 10:33:00	N	166		0.642
IF327@EASIER study [32023]	2021-12-08 13:33:00	N	167		0.35
IF083@EASIER study [32067]	2021-12-10 11:05:00	N	168		-0.624
IF144@EASIER study [32220]	2021-12-16 09:30:00	N	169		-0.708
IF284@EASIER study [32232]	2021-12-17 09:40:00	N	170		0.13
IF286@EASIER study [32337]	2021-12-27 10:07:00	N	171		-0.816
IF182@EASIER study [32349]	2021-12-29 09:32:00	N	172		0.076
IF303@EASIER study [32374]	2022-01-03 10:36:00	N	173		-0.688
IF280@EASIER study [32524]	2022-01-12 11:00:00	N	174		-0.472
IF310@EASIER study [32576]	2022-01-17 09:16:00	N	175		-0.936
IF289@EASIER study [32619]	2022-01-19 09:37:00	N	176		-0.222
IF365@EASIER study [32621]	2022-01-19 10:06:00	P	177	0.194
IF306@EASIER study [32770]	2022-01-27 09:31:00	N	178		-0.706
IF315@EASIER study [32773]	2022-01-27 11:08:00	N	179		-0.424
IF329@EASIER study [32799]	2022-01-31 11:17:00	N	180		-0.88
IF320@EASIER study [32830]	2022-02-02 10:05:00	N	181		-0.726
IF223@EASIER study [32845]	2022-02-03 10:08:00	N	182		-0.362
IF361@EASIER study [32850]	2022-02-03 10:58:00	N	183		-0.626
IF370@EASIER study [32874]	2022-02-04 11:33:00	N	184		-0.76
IF335@EASIER study [32941]	2022-02-09 09:35:00	N	185		-0.79
IF330@EASIER study [32944]	2022-02-09 11:37:00	N	186		-0.506
IF253@EASIER study [32968]	2022-02-10 10:04:00	N	187		-0.156
IF356@EASIER study [33057]	2022-02-17 09:18:00	N	188		-0.868
IF334@EASIER study [33112]	2022-02-23 11:06:00	P	189	-0.276
IF217@EASIER study [33123]	2022-02-23 14:16:00	N	190		-0.268
IF311@EASIER study [33210]	2022-03-02 09:33:00	N	191		-0.44
IF326@EASIER study [33343]	2022-03-11 09:20:00	N	192		-0.368
IF276@EASIER study [33373]	2022-03-14 10:57:00	N	193		-0.874
IF331@EASIER study [33446]	2022-03-17 09:35:00	N	194		-0.594
IF008@EASIER study [33451]	2022-03-17 16:38:00	P	195	0.0140001
IF345@EASIER study [33515]	2022-03-21 15:08:00	N	196		-0.546
IF341@EASIER study [33654]	2022-03-30 11:10:00	N	197		-0.724
IF258@EASIER study [33721]	2022-04-04 09:17:00	N	198		-0.264
If041@EASIER study [33838]	2022-04-13 14:56:00	N	199		-0.076
IF121@EASIER study [34041]	2022-05-02 10:50:00	N	200		-0.284
IF381@EASIER study [34117]	2022-05-09 09:03:00	N	201		-0.252
IF353@EASIER study [34128]	2022-05-09 11:27:00	N	202		-0.572
IF336@EASIER study [34261]	2022-05-17 10:10:00	N	203		-0.784
IF367@EASIER study [34270]	2022-05-18 09:08:00	N	204		-0.532
IF373@EASIER study [34350]	2022-05-23 09:42:00	N	205		-0.424
IF368@EASIER study [34545]	2022-06-08 09:10:00	N	206		-0.546
IF390@EASIER study [34816]	2022-06-22 14:15:00	N	207		-0.584
IF384@EASIER study [34848]	2022-06-24 13:56:00	N	208		0.094
IF382@EASIER study [34865]	2022-06-27 11:33:00	N	209		-0.568
IF358@EASIER study [34918]	2022-07-01 14:16:00	N	210		-0.14
IF371@EASIER study [35068]	2022-07-13 10:06:00	N	211		-0.406
IF319@EASIER study [35154]	2022-07-21 09:45:00	P	212	0.362
IF179@EASIER study [35165]	2022-07-22 11:04:00	N	213		-0.458
IF397@EASIER study [35342]	2022-08-05 11:30:00	P	214	0.4
IF176@EASIER study [35423]	2022-08-17	N	215		-0.62
IF380@EASIER study [35464]	2022-08-19 09:44:00	N	216		-0.388
IF386@EASIER study [35624]	2022-08-29 11:19:00	N	217		-0.322
IF413@EASIER study [35692]	2022-08-31 10:14:00	N	218		-0.398
IF414@EASIER study [35721]	2022-09-05 09:05:00	P	219	0.366
IF375@EASIER study [35771]	2022-09-06 09:24:00	N	220		0.352
IF297@EASIER study [35854]	2022-09-08 10:19:00	N	221		-0.698
IF402@EASIER study [36015]	2022-09-20 11:45:00	N	222		-0.748
IF362@EASIER study [36042]	2022-09-22 09:19:00	N	223		-0.484
IF346@EASIER study [36078]	2022-09-27 09:40:00	N	224		-0.948
IF387@EASIER study [36112]	2022-09-30 12:10:00	N	225		-0.348
IF421@EASIER study [36122]	2022-10-03 10:09:00	P	226	0.184
IF340@EASIER study [36144]	2022-10-05 10:32:00	N	227		-0.312
IF378@EASIER study [36145]	2022-10-05 11:49:00	N	228		-0.874
IF377@EASIER study [36159]	2022-10-07 11:01:00	N	229		-0.612
IF388@EASIER study [36188]	2022-10-14 09:04:00	N	230		-0.024
IF394@EASIER study [36209]	2022-10-17 10:32:00	N	231		-0.802
IF393@EASIER study [36225]	2022-10-19 09:53:00	N	232		-0.252
IF428@EASIER study [36227]	2022-10-19 10:27:00	N	233		-0.366
IF339@EASIER study [36254]	2022-10-21 09:11:00	P	234	-0.614
IF372@EASIER study [36255]	2022-10-21 10:21:00	N	235		-0.324
IF321@EASIER study [36425]	2022-11-02 11:00:00	P	236	0.236
IF351@EASIER study [36482]	2022-11-03 10:37:00	P	237	0.5
If363@EASIER study [36596]	2022-11-10 10:13:00	N	238		-0.132
IF418@EASIER study [36786]	2022-11-21 09:08:00	N	239		-0.362
IF409@EASIER study [36913]	2022-12-02 10:40:00	P	240	0.608
IF410@EASIER study [36972]	2022-12-09 10:01:00	N	241		-0.508
IF420@EASIER study [37010]	2022-12-14 09:28:00	N	242		-0.482
If357@EASIER study [37092]	2022-12-19 10:03:00	N	243		-0.474
If445@EASIER study [37150]	2022-12-21 16:35:00	P	244	0.214
IF391@EASIER study [37185]	2022-12-28 08:58:00	N	245		-0.752
IF396@EASIER study [37249]	2023-01-09 11:18:00	N	246		-0.524
IF429@EASIER study [37317]	2023-01-16 09:35:00	N	247		-0.892
IF431@EASIER study [37319]	2023-01-16 09:57:00	N	248		-0.336
IF415@EASIER study [37398]	2023-01-18 09:52:00	P	249	-0.214
IF425@EASIER study [37693]	2023-01-27 09:59:00	N	250		-0.278
IF115@EASIER study [37723]	2023-01-30 10:18:00	P	251	0.486
IF412@EASIER study [37724]	2023-01-30 10:40:00	N	252		0.346
IF432@EASIER study [38035]	2023-02-14 11:04:00	N	253		-0.458
IF427@EASIER study [38044]	2023-02-15 09:47:00	N	254		-0.898
IF337@EASIER study [38257]	2023-02-21 09:15:00	P	255	0.512
If436@EASIER study [38278]	2023-02-22 09:32:00	N	256		-0.27
IF424@EASIER study [38566]	2023-03-08 10:24:00	N	257		-0.5
IF433@EASIER study [38772]	2023-03-15 09:26:00	N	258		-0.624
IF099@EASIER study [38806]	2023-03-17 09:52:00	P	259	-0.264
IF437@EASIER study [38807]	2023-03-17 10:34:00	N	260		-0.808
IF318@EASIER study [38948]	2023-03-22 14:00:00	P	261	0.164
IF457@EASIER study [39207]	2023-03-31 10:40:00	N	262		-0.692
IF460@EASIER study [39483]	2023-04-18 10:11:00	N	263		-0.544
IF461@EASIER study [39497]	2023-04-19 10:26:00	N	264		0.222
IF438@EASIER study [39686]	2023-04-26 11:01:00	N	265		-0.858
IF442@EASIER study [39849]	2023-05-12 09:53:00	N	266		-0.776
IF441@EASIER study [39850]	2023-05-12 10:28:00	N	267		0.0700001
IF464@EASIER study [39865]	2023-05-15 10:23:00	P	268	-0.084
IF452@EASIER study [39891]	2023-05-19 11:09:00	P	269	-0.014
IF439@EASIER study [39965]	2023-06-02 11:04:00	N	270		-0.734
IF440@EASIER study [39970]	2023-06-05 10:14:00	N	271		-0.122
IF455@EASIER study [40227]	2023-07-05 09:55:00	N	272		-0.398
IF444@EASIER study [40306]	2023-07-17 09:26:00	N	273		-0.492
IF462@EASIER study [40339]	2023-07-19 09:59:00	N	275		-0.024
IF477@EASIER study [40498]	2023-08-02 10:35:00	N	276		-0.222
IF454@EASIER study [40499]	2023-08-02 13:32:00	N	277		-0.392
IF478@EASIER study [40563]	2023-08-07 09:42:00	P	278	0.026
IF456@EASIER study [40582]	2023-08-11 10:33:00	N	279		-0.00599998
IF468@EASIER study [40673]	2023-09-08 09:26:00	P	280	-0.716
IF473@EASIER study [40677]	2023-09-11 08:56:00	N	281		-0.672
IF128@EASIER study [40681]	2023-09-11 14:40:00	P	282	0.83
IF480@EASIER study [40694]	2023-09-13 14:09:00	N	283		-0.92
IF434@EASIER study [40786]	2023-09-25 10:30:00	N	284		0.31
IF472@EASIER study [40825]	2023-09-29 08:48:00	N	285		-0.928
IF481@EASIER study [40883]	2023-10-06 10:09:00	N	286		-0.688
IF491@EASIER study [40981]	2023-10-18 11:15:00	N	287		-0.8
IF474@EASIER study [41009]	2023-10-23 10:23:00	N	288		-0.676
IF475@EASIER study [41048]	2023-10-27 09:48:00	N	289		-0.308
IF465@EASIER study [41105]	2023-11-06 10:27:00	N	290		0.09
IF492@EASIER study [41123]	2023-11-08 09:52:00	P	291	-0.346
IF004@EASIER study [41236]	2023-11-22 14:58:00	P	292	0.362
IF484@EASIER study [41315]	2023-12-01 09:39:00	N	293		-0.732
IF470@EASIER study [41330]	2023-12-04 09:06:00	N	294		-0.516
IF493@EASIER study [41358]	2023-12-06 15:24:00	P	295	0.29
IF467@EASIER study [41401]	2023-12-13 15:47:00	N	296		-0.96
iF488@EASIER study [41412]	2023-12-15 10:33:00	N	297		-0.442
IF471@EASIER study [41439]	2023-12-20 10:38:00	N	298		-0.722
IF490@EASIER study [41572]	2024-01-22 09:24:00	N	299		-0.764
IF479@EASIER study [41615]	2024-01-31 09:51:00	N	300		-0.672
IF482@EASIER study [41667]	2024-02-09 14:30:00	N	301		-0.618
IF496@EASIER study [41678]	2024-02-12 11:25:00	P	302	0.166
IF485@EASIER study [41775]	2024-02-21 08:44:00	N	303		-0.766
IF486@EASIER study [41889]	2024-03-04 11:30:00	N	304		-0.736
IF495@EASIER study [41930]	2024-03-06 09:30:00	P	305	0.338
IF459@EASIER study [42033]	2024-03-18 10:20:00	N	306		-0.724
IF498@EASIER study [42257]	2024-04-12 11:53:00	P	307	0.84
IF282@EASIER study [42266]	2024-04-15 09:21:00	N	308		-0.806
IF075@EASIER study [19530]	2020-08-13 09:32:00	nB	309			0.0362
IF155@EASIER study [20080]	2020-10-14 10:08:00	nB	310			-0.4008
IF031@EASIER study [20242]	2020-10-26 10:02:00	nB	311			-0.3184
IF177@EASIER study [20272]	2020-10-28 09:31:00	pB	312			-0.745
IF053@EASIER study [20711]	2020-11-24 10:47:00	nB	313			-0.8708
IF173@EASIER study [20713]	2020-11-24 11:42:00	nB	314			-0.8298
IF166@EASIER study [20732]	2020-11-25 11:39:00	nB	315			-0.8756
IF074@EASIER study [20919]	2020-12-01 11:03:00	nB	316			-0.699
IF185@EASIER study [21026]	2020-12-03 12:12:00	nB	317			-0.8496
IF069@EASIER study [21078]	2020-12-04 11:16:00	nB	318			-0.8954
IF138@EASIER study [21927]	2020-12-18 11:33:00	nB	319			-0.6544
IF088@EASIER study [22120]	2020-12-23 09:15:00	nB	320			-0.745
IF172@EASIER study [22657]	2021-01-06 14:02:00	nB	321			-0.8362
IF045@EASIER study [23136]	2021-01-15 09:03:00	nB	322			-0.3908
IF028@EASIER study [23328]	2021-01-19 11:02:00	nB	323			-0.7484
IF148@EASIER study [23804]	2021-01-27 09:10:00	nB	324			-0.8122
IF147@EASIER study [24089]	2021-02-02 10:35:00	nB	325			-0.6182
IF064@EASIER study [24246]	2021-02-05 11:29:00	nB	326			-0.7672
IF047@EASIER study [24336]	2021-02-09 11:08:00	pB	327			-0.8706
IF078@EASIER study [25103]	2021-02-25 10:17:00	nB	328			-0.8512
IF187@EASIER study [25331]	2021-03-03 13:03:00	nB	329			-0.9572
IF071@EASIER study [25429]	2021-03-05 09:55:00	nB	330			-0.6248
IF206@EASIER study [25504]	2021-03-08 10:40:00	pB	331			-0.358
IF105@EASIER study [25612]	2021-03-10 09:03:00	nB	332			-0.724
IF188@EASIER study [25684]	2021-03-11 09:37:00	nB	333			-0.8244
IF183@EASIER study [25802]	2021-03-15 09:06:00	nB	334			-0.7576
IF125@EASIER study [25945]	2021-03-17 11:31:00	nB	335			-0.9002
IF079@EASIER study [26006]	2021-03-19 09:32:00	nB	336			-0.6656
IF123@EASIER study [26013]	2021-03-19 10:41:00	nB	337			-0.365
IF205@EASIER study [26279]	2021-03-26 09:18:00	nB	338			-0.8186
IF274@EASIER study [26303]	2021-03-26 12:39:00	pB	339			-0.184
IF211@EASIER study [27077]	2021-04-16 09:12:00	nB	340			-0.187
IF199@EASIER study [28062]	2021-05-21 11:35:00	nB	341			-0.3416
IF175@EASIER study [28226]	2021-05-31 09:12:00	nB	343			-0.7306
IF026@EASIER study [28498]	2021-06-09 10:42:00	nB	344			-0.4404
IF295@EASIER study [28876]	2021-07-01 09:07:00	pB	345			-0.5918
IF220@EASIER study [28986]	2021-07-07 11:10:00	nB	346			-0.6132
IF034@EASIER study [29053]	2021-07-12 09:35:00	nB	347			-0.5672
IF275@EASIER study [29078]	2021-07-13 10:04:00	pB	348			-0.5868
IF313@EASIER study [29194]	2021-07-19 11:25:00	pB	349			-0.1312
IF230@EASIER study [29208]	2021-07-20 08:58:00	nB	350			-0.0174
If265@EASIER study [29710]	2021-08-27 09:06:00	nB	351			-0.813
If343@EASIER study [30284]	2021-09-27 09:43:00	nB	352			-0.7696
If344@EASIER study [30331]	2021-09-28 11:48:00	pB	353			-0.6736
IF093@EASIER study [30372]	2021-09-30 10:02:00	nB	354			-0.5668
IF257@EASIER study [30478]	2021-10-06 09:34:00	nB	355			-0.7204
IF030@EASIER study [30718]	2021-10-18 10:08:00	nB	356			-0.6196
IF308@EASIER study [30785]	2021-10-20 09:29:00	pB	357			-0.6574
IF288@EASIER study [31231]	2021-11-05 08:56:00	nB	358			-0.6004
IF237@EASIER study [31382]	2021-11-10 14:11:00	pB	359			-0.8292
IF338@EASIER study [31668]	2021-11-24 09:00:00	nB	360			-0.8106
IF192@EASIER study [31903]	2021-12-06 09:40:00	pB	361			-0.9338
IF364@EASIER study [32021]	2021-12-08 10:54:00	pB	362			-0.7766
IF333@EASIER study [32167]	2021-12-14 14:36:00	nB	363			-0.119
IF317@EASIER study [32350]	2021-12-29 10:01:00	nB	364			-0.0456
IF323@EASIER study [32397]	2022-01-05 09:27:00	nB	365			-0.377
IF322@EASIER study [32518]	2022-01-12 09:16:00	nB	366			-0.0064
IF293@EASIER study [32672]	2022-01-21 14:14:00	nB	367			-0.7116
IF292@EASIER study [32918]	2022-02-07 16:45:00	pB	368			-0.417
IF066@EASIER study [33104]	2022-02-23 08:47:00	nB	369			-0.777
IF081@EASIER study [33136]	2022-02-24 09:20:00	nB	370			-0.7624
IF366@EASIER study [33152]	2022-02-25 11:44:00	nB	371			-0.5756
IF369@EASIER study [33378]	2022-03-14 11:29:00	pB	372			-0.6112
IF251@EASIER study [33546]	2022-03-23 10:05:00	nB	373			-0.3584
IF262@EASIER study [33586]	2022-03-25 10:55:00	nB	374			-0.7704
IF359@EASIER study [33728]	2022-04-04 10:44:00	nB	375			-0.8224
IF347@EASIER study [33780]	2022-04-08 09:27:00	nB	376			-0.2258
IF145@EASIER study [33877]	2022-04-19 09:02:00	nB	377			-0.536
IF232@EASIER study [34018]	2022-04-29 09:34:00	nB	378			-0.7174
IF376@EASIER study [34461]	2022-06-01 12:35:00	nB	379			-0.4282
IF392@EASIER study [34587]	2022-06-10 09:18:00	nB	380			-0.0352
IF255@EASIER study [35201]	2022-07-27 15:00:00	pB	381			-0.7362
IF411@EASIER study [36266]	2022-10-24 10:23:00	nB	382			-0.2734
IF398@EASIER study [36271]	2022-10-24 11:42:00	nB	383			-0.743
IF405@EASIER study [36832]	2022-11-25 09:54:00	nB	384			-0.2724
IF407@EASIER study [36833]	2022-11-25 10:36:00	nB	385			-0.8502
IF426@EASIER study [36970]	2022-12-09 09:32:00	pB	386			-0.8954
IF408@EASIER study [37088]	2022-12-19 09:08:00	pB	387			-0.8378
IF435@EASIER study [37123]	2022-12-21 10:09:00	nB	388			-0.283
IF379@EASIER study [37177]	2022-12-23 11:02:00	pB	389			-0.8842
IF419@EASIER study [37296]	2023-01-12 09:32:00	pB	390			-0.4298
IF417@EASIER study [37543]	2023-01-23 09:52:00	nB	391			-0.7452
IF423@EASIER study [37730]	2023-01-30 13:52:00	nB	392			0.038
IF416@EASIER study [37903]	2023-02-09 09:52:00	nB	393			-0.556
IF430@EASIER study [39561]	2023-04-21 11:05:00	nB	394			-0.7058
IF447@EASIER study [39852]	2023-05-12 11:28:00	nB	395			-0.4944
IF383@EASIER study [39890]	2023-05-19 09:35:00	nB	396			-0.3586
IF448@EASIER study [39910]	2023-05-24 09:01:00	nB	397			-0.252
IF450@EASIER study [39955]	2023-05-31 10:50:00	nB	398			-0.8006
IF401@EASIER study [40033]	2023-06-16 10:03:00	pB	399			-0.809
IF453@EASIER study [40228]	2023-07-05 10:28:00	nB	400			-0.5444
IF314@EASIER study [40887]	2023-10-06 11:19:00	pB	401			-0.4482
IF483@EASIER study [40951]	2023-10-16 11:04:00	nB	402			-0.7984
IF354@EASIER study [41179]	2023-11-16 15:42:00	pB	403			-0.5106
IF494@EASIER study [41376]	2023-12-08 09:48:00	pB	404			-0.336
IF446@EASIER study [41427]	2023-12-18 10:30:00	nB	405			-0.0292
IF352@EASIER study [41652]	2024-02-07 11:08:00	nB	406			0.0924
IF299@EASIER study [41860]	2024-02-29 15:35:00	pB	407			-0.2126
IF497@EASIER study [42220]	2024-04-08 15:42:00	pB	408			-0.5208
